# Supplementary material for: Taxonomic notes on the small resin bees Hypanthidioides subgenus Michanthidium (Hymenoptera, Megachilidae)
Source: Zookeys. 2011 Jun 6;(117):51–8. doi: 10.3897/zookeys.117.1665 (PMC3192418; doi:10.3897/zookeys.117.1665)
Supplement: XML Treatment for Michanthidium [file zookeys.117.1665-treatment1.xml]

<!DOCTYPE tp:taxon-treatment
  PUBLIC "-//TaxonX//DTD Taxonomic Treatment Publishing DTD v0 20100105//EN" "tax-treatment-NSO.dtd">
<tp:taxon-treatment xmlns:tp="http://www.plazi.org/taxpub"><tp:treatment-meta><mixed-citation publication-type="journal"><person-group><name><surname>Gonzalez</surname><given-names>Victor H.</given-names></name><name><surname>Griswold</surname><given-names>Terry L.</given-names></name></person-group><article-title>Taxonomic notes on the small resin bees <italic>Hypanthidioides</italic> subgenus <italic>Michanthidium</italic> (Hymenoptera, Megachilidae)</article-title><source>Zookeys</source><day>6</day><month>6</month><year>2011</year><volume>2011</volume><issue>117</issue><fpage>51</fpage><lpage>58</lpage><pub-id pub-id-type="doi">10.3897/zookeys.117.1665</pub-id></mixed-citation></tp:treatment-meta><tp:nomenclature><label>Subgenus</label><tp:taxon-name>
                            <tp:taxon-name-part taxon-name-part-type="subgenus">Michanthidium</tp:taxon-name-part>
                            <object-id xmlns:xlink="http://www.w3.org/1999/xlink" xlink:type="simple">http://species-id.net/wiki/Michanthidium_Urban</object-id>
                        </tp:taxon-name><tp:taxon-authority>Urban</tp:taxon-authority><tp:nomenclature-citation-list><tp:nomenclature-citation><tp:taxon-name>Gnathanthidium</tp:taxon-name><comment><xref ref-type="bibr" rid="B9">Urban 1993</xref> [1992]: 337 (not <xref ref-type="bibr" rid="B6">Pasteels 1969</xref>: 92). Type species: <italic><tp:taxon-name>Gnathanthidium sakagamii</tp:taxon-name></italic> Urban, 1992 [= <italic><tp:taxon-name>Anthidium albitarse</tp:taxon-name></italic> Friese, 1917]</comment></tp:nomenclature-citation><tp:nomenclature-citation><tp:taxon-name>Michanthidium</tp:taxon-name><comment><xref ref-type="bibr" rid="B10">Urban 1995</xref> [1994]: 281. <italic>Nomen novum pro</italic><italic><tp:taxon-name>Gnathanthidium</tp:taxon-name></italic> Urban, 1993.</comment></tp:nomenclature-citation></tp:nomenclature-citation-list></tp:nomenclature><tp:treatment-sec sec-type="Comments"><title>Comments.</title><p><italic><tp:taxon-name>Michanthidium</tp:taxon-name></italic> is most similar to the subgenus <italic><tp:taxon-name>Larocanthidium</tp:taxon-name></italic>, from which it can be separated by the following characters: female mandible without distinct carinae on outer surface, without a strong basal tooth separated from mandibular margin by a deep emargination; male T6 without distal margin expanded, elevated, or bilobed medially. In the key to the subgenera of <italic><tp:taxon-name>Hypanthidioides</tp:taxon-name></italic> (<xref ref-type="bibr" rid="B5">Michener 2007</xref>), the presence of a hind coxal spine in the male is one of the characters that separates <italic><tp:taxon-name>Michanthidium</tp:taxon-name></italic> from <italic><tp:taxon-name>Larocanthidium</tp:taxon-name></italic>. However, this spine is not present in the male of <italic><tp:taxon-name>Hypanthidioides ferrugineus</tp:taxon-name></italic> and therefore should be removed from the key.
                        </p></tp:treatment-sec><ref-list><ref id="B9"><mixed-citation xmlns:xlink="http://www.w3.org/1999/xlink" xlink:type="simple"><person-group><name name-style="western"><surname>Urban</surname><given-names>D</given-names></name></person-group> (<year>1993</year>)<article-title> [1992] <italic>Gnathanthidium</italic>, Gen. n. de Anthidiinae da América do Sul (Hymenoptera, Megachilidae).</article-title><source>Revista Brasileira de Zoologia</source><volume>9</volume>(<issue>3/4</issue>): <fpage>337</fpage>–<lpage>343</lpage>.</mixed-citation></ref><ref id="B6"><mixed-citation xmlns:xlink="http://www.w3.org/1999/xlink" xlink:type="simple"><person-group><name name-style="western"><surname>Pasteels</surname><given-names>JJ</given-names></name></person-group> (<year>1969</year>)<article-title>La systematique generique et subgenerique des Anthidiinae (Hymenoptera, Apoidea, Megachilidae) de l’ancien monde.</article-title><source>Memoires de la Société Royale d’Entomologie de Belgique</source><volume>31</volume>:<fpage>3</fpage>-<lpage>148</lpage>.</mixed-citation></ref><ref id="B10"><mixed-citation xmlns:xlink="http://www.w3.org/1999/xlink" xlink:type="simple"><person-group><name name-style="western"><surname>Urban</surname><given-names>D</given-names></name></person-group> (<year>1995</year>)<article-title> [1994] <italic>Tylanthidium</italic>, Gen. n. de Anthidiinae da América do Sul (Hymenoptera, Megachilidae) e nota taxonômica.</article-title><source>Revista Brasileira de Zoologia,</source><volume>11</volume> (<issue>2</issue>):<fpage>277</fpage>-<lpage>281</lpage>.</mixed-citation></ref><ref id="B5"><mixed-citation xmlns:xlink="http://www.w3.org/1999/xlink" xlink:type="simple"><person-group><name name-style="western"><surname>Michener</surname><given-names>CD</given-names></name></person-group> (<year>2007</year>)<source> The Bees of the World [2nd Edition].</source><publisher-name>Johns Hopkins University Press</publisher-name>, <publisher-loc>Baltimore, MD</publisher-loc>; xvi+[i]+<lpage>953</lpage> pp., + 20 pls.</mixed-citation></ref></ref-list></tp:taxon-treatment>
