# Supplementary material for: Taxonomic notes on the small resin bees Hypanthidioides subgenus Michanthidium (Hymenoptera, Megachilidae)
Source: Zookeys. 2011 Jun 6;(117):51–8. doi: 10.3897/zookeys.117.1665 (PMC3192418; doi:10.3897/zookeys.117.1665)
Supplement: XML Treatment for Hypanthidioides (Michanthidium) albitarsis [file zookeys.117.1665-treatment2.xml]

<!DOCTYPE tp:taxon-treatment
  PUBLIC "-//TaxonX//DTD Taxonomic Treatment Publishing DTD v0 20100105//EN" "tax-treatment-NSO.dtd">
<tp:taxon-treatment xmlns:tp="http://www.plazi.org/taxpub"><tp:treatment-meta><mixed-citation publication-type="journal"><person-group><name><surname>Gonzalez</surname><given-names>Victor H.</given-names></name><name><surname>Griswold</surname><given-names>Terry L.</given-names></name></person-group><article-title>Taxonomic notes on the small resin bees <italic>Hypanthidioides</italic> subgenus <italic>Michanthidium</italic> (Hymenoptera, Megachilidae)</article-title><source>Zookeys</source><day>6</day><month>6</month><year>2011</year><volume>2011</volume><issue>117</issue><fpage>51</fpage><lpage>58</lpage><pub-id pub-id-type="doi">10.3897/zookeys.117.1665</pub-id></mixed-citation></tp:treatment-meta><tp:nomenclature><tp:taxon-name>
                            <tp:taxon-name-part taxon-name-part-type="genus">Hypanthidioides</tp:taxon-name-part>
                            <tp:taxon-name-part taxon-name-part-type="subgenus"> (Michanthidium) </tp:taxon-name-part>
                            <tp:taxon-name-part taxon-name-part-type="species">albitarsis</tp:taxon-name-part>
                            <object-id xmlns:xlink="http://www.w3.org/1999/xlink" xlink:type="simple">http://species-id.net/wiki/Hypanthidioides_(Michanthidium)_albitarsis</object-id>
                        </tp:taxon-name><tp:taxon-authority>(Friese, 1917)</tp:taxon-authority><tp:taxon-status xmlns:xlink="http://www.w3.org/1999/xlink" xlink:type="simple">comb. n.</tp:taxon-status><xref ref-type="fig" rid="F1">Figs 1–5</xref><tp:nomenclature-citation-list><tp:nomenclature-citation><tp:taxon-name>Anthidium albitarse</tp:taxon-name><comment><xref ref-type="bibr" rid="B2">Friese 1917</xref>: 345 (Holotype: ZMB; ♂, San José, Costa Rica)</comment></tp:nomenclature-citation><tp:nomenclature-citation><tp:taxon-name>Gnathanthidium sakagamii</tp:taxon-name><comment><xref ref-type="bibr" rid="B9">Urban 1993 [1992]</xref>: 339 (Holotype: DUZP; ♂, Foz do Iguaçu, Parana, Brazil), new junior synonym</comment></tp:nomenclature-citation></tp:nomenclature-citation-list></tp:nomenclature><tp:treatment-sec sec-type="Diagnosis"><title>Diagnosis.</title><p><italic><tp:taxon-name>Hypanthidioides albitarsis</tp:taxon-name></italic> differs from <italic><tp:taxon-name>Hypanthidioides ferrugineus</tp:taxon-name></italic> in the finer punctures on the scutum, scutellum and terga (<xref ref-type="fig" rid="F1">Figs 4 and 5</xref>). The female can be further recognized by the absence of a median spine on the preapical carina of T6. Additional characters that distinguish the male include: hind coxa with midapical spine (<xref ref-type="fig" rid="F1">Fig. 3</xref>), S2–S4 with incomplete, poorly developed premarginal hair bands, T6 with small sublateral spine (barely visible in <xref ref-type="fig" rid="F1">Fig. 5</xref>), and T7 without median spine (<xref ref-type="fig" rid="F1">Fig. 5</xref>).
                        </p></tp:treatment-sec><tp:treatment-sec sec-type="Comments"><title>Comments.</title><p> <italic><tp:taxon-name>Michanthidium</tp:taxon-name></italic> is currently known from southern South America; the holotype of <italic><tp:taxon-name>Hypanthidioides albitarsis</tp:taxon-name></italic>, if from Costa Rica, would considerably extend its geographi<!--PageBreak--><!--PageBreak-->cal distribution. Such an expansion is possible considering that other bee genera, such as <italic><tp:taxon-name>Duckeanthidium</tp:taxon-name></italic> Moure and Michener, previously thought to be restricted to South America, have been recently found in Central America (<xref ref-type="bibr" rid="B4">Michener 2002</xref>). Alternatively, it might represent a mislabeled specimen because other examples of inaccurate locality labels on specimens in the Friese collection exist. For example, <italic><tp:taxon-name>Dasycolletes ventralis</tp:taxon-name></italic> Friese (now in the colletid genus <italic><tp:taxon-name>Leioproctus</tp:taxon-name></italic> Smith) is a South American species described by Friese from Sydney, Australia (<xref ref-type="bibr" rid="B5">Michener 2007</xref>: 154). Further support for mislabeling comes from the absence of <italic><tp:taxon-name>Michanthidium</tp:taxon-name></italic> in more than 38,000 specimens of bees from Costa Rica that we have examined.
                        </p></tp:treatment-sec><tp:treatment-sec sec-type="Distribution"><title>Distribution.</title><p> <italic><tp:taxon-name>Hypanthidioides albitarsis</tp:taxon-name></italic> is known from southern Brazil and adjacent Argentina <xref ref-type="bibr" rid="B9">Urban (1993)</xref>. Additional records are from the departments of Iguazú, Veinticinco de Mayo, and Candelaria in the Province of Misiones, Argentina (see below).
                        </p></tp:treatment-sec><tp:treatment-sec sec-type="Material examined"><title>Material examined.</title><p> (<italic>n</italic> = 12♀, 8♂) 10♀, 7♂; Argentina: Misiones, Cataratas del Iguazú, 5.9.XI.1970, C. Porter, L. A. Stange; remaining specimens also from Misiones but from the following localities: 1♀, Loreto, A. A. Oglobin; 1♀, Dos de Mayo, 12.73, Fritz; 1♂, San Javier, 20.XI.1973, Willink-Tomsoc (BBSL, FSCA).
                        </p><fig id="F1" position="float" orientation="portrait"><label>Figures 1–5.</label><caption><p>Male holotype of <italic><tp:taxon-name>Anthidium albitarse</tp:taxon-name></italic> Friese <bold>1</bold> lateral habitus <bold>2</bold> facial view <bold>3</bold> hind coxa with arrow pointing to small spine <bold>4</bold> T2 to T4 <bold>5</bold> T6 and T7 with arrow pointing to small sublateral spine of T6.</p></caption><graphic xmlns:xlink="http://www.w3.org/1999/xlink" xlink:href="ZooKeys-117-051-g001.jpg" position="float" orientation="portrait" xlink:type="simple"/></fig></tp:treatment-sec><ref-list><ref id="B2"><mixed-citation xmlns:xlink="http://www.w3.org/1999/xlink" xlink:type="simple"><person-group><name name-style="western"><surname>Friese</surname><given-names>H</given-names></name></person-group> (<year>1917</year>)<article-title>[1916] Zur Bienenfauna von Costa Rica (Hym.).</article-title><source>Stettiner Entomologische Zeitung</source><volume>77</volume>:<fpage>287</fpage>-<lpage>348</lpage>.</mixed-citation></ref><ref id="B9"><mixed-citation xmlns:xlink="http://www.w3.org/1999/xlink" xlink:type="simple"><person-group><name name-style="western"><surname>Urban</surname><given-names>D</given-names></name></person-group> (<year>1993</year>)<article-title> [1992] <italic>Gnathanthidium</italic>, Gen. n. de Anthidiinae da América do Sul (Hymenoptera, Megachilidae).</article-title><source>Revista Brasileira de Zoologia</source><volume>9</volume>(<issue>3/4</issue>): <fpage>337</fpage>–<lpage>343</lpage>.</mixed-citation></ref><ref id="B4"><mixed-citation xmlns:xlink="http://www.w3.org/1999/xlink" xlink:type="simple"><!--PageBreak--><person-group><name name-style="western"><surname>Michener</surname><given-names>CD</given-names></name></person-group> (<year>2002</year>)<article-title> <italic>Duckeanthidium</italic>, a genus new to Central America, with generic synonymy and a new species (Hymenoptera: Megachilidae).</article-title><source>Journal of the Kansas Entomological Society</source><volume>75</volume> (<issue>4</issue>):<fpage>233</fpage>-<lpage>240</lpage>.</mixed-citation></ref><ref id="B5"><mixed-citation xmlns:xlink="http://www.w3.org/1999/xlink" xlink:type="simple"><person-group><name name-style="western"><surname>Michener</surname><given-names>CD</given-names></name></person-group> (<year>2007</year>)<source> The Bees of the World [2nd Edition].</source><publisher-name>Johns Hopkins University Press</publisher-name>, <publisher-loc>Baltimore, MD</publisher-loc>; xvi+[i]+<lpage>953</lpage> pp., + 20 pls.</mixed-citation></ref></ref-list></tp:taxon-treatment>
