# Supplementary material for: Taxonomic notes on the small resin bees Hypanthidioides subgenus Michanthidium (Hymenoptera, Megachilidae)
Source: Zookeys. 2011 Jun 6;(117):51–8. doi: 10.3897/zookeys.117.1665 (PMC3192418; doi:10.3897/zookeys.117.1665)
Supplement: XML Treatment for Hypanthidioides (Michanthidium) ferrugineus [file zookeys.117.1665-treatment3.xml]

<!DOCTYPE tp:taxon-treatment
  PUBLIC "-//TaxonX//DTD Taxonomic Treatment Publishing DTD v0 20100105//EN" "tax-treatment-NSO.dtd">
<tp:taxon-treatment xmlns:tp="http://www.plazi.org/taxpub"><tp:treatment-meta><mixed-citation publication-type="journal"><person-group><name><surname>Gonzalez</surname><given-names>Victor H.</given-names></name><name><surname>Griswold</surname><given-names>Terry L.</given-names></name></person-group><article-title>Taxonomic notes on the small resin bees <italic>Hypanthidioides</italic> subgenus <italic>Michanthidium</italic> (Hymenoptera, Megachilidae)</article-title><source>Zookeys</source><day>6</day><month>6</month><year>2011</year><volume>2011</volume><issue>117</issue><fpage>51</fpage><lpage>58</lpage><pub-id pub-id-type="doi">10.3897/zookeys.117.1665</pub-id></mixed-citation></tp:treatment-meta><tp:nomenclature><tp:taxon-name>
                            <tp:taxon-name-part taxon-name-part-type="genus">Hypanthidioides</tp:taxon-name-part>
                            <tp:taxon-name-part taxon-name-part-type="subgenus"> (Michanthidium) </tp:taxon-name-part>
                            <tp:taxon-name-part taxon-name-part-type="species">ferrugineus</tp:taxon-name-part>
                             <object-id xmlns:xlink="http://www.w3.org/1999/xlink" xlink:type="simple">http://species-id.net/wiki/Hypanthidioides_(Michanthidium)_ferrugineus</object-id>
                        </tp:taxon-name><tp:taxon-authority>(Urban, 1993)</tp:taxon-authority><xref ref-type="fig" rid="F2">Figs 6–11</xref><tp:nomenclature-citation-list><tp:nomenclature-citation><tp:taxon-name>Gnathanthidium ferrugineum</tp:taxon-name><comment><xref ref-type="bibr" rid="B9">Urban, 1993 [1992]</xref>: 342 (Holotype: DUZP; ♀, San Pedro Colalao, Tucuman, Argentina)</comment></tp:nomenclature-citation></tp:nomenclature-citation-list></tp:nomenclature><tp:treatment-sec sec-type="Diagnosis"><title>Diagnosis.</title><p> This species can be easily separated from <italic><tp:taxon-name>Hypanthidioides albitarsis</tp:taxon-name></italic> by the coarser punctures on the scutum, scutellum and terga (compare <xref ref-type="fig" rid="F1">Figs 4</xref> and <xref ref-type="fig" rid="F2">6</xref>), small median spine on the preapical carina of female T6, and the following characters in the male: T6 without small sublateral spines, T7 with acute lateral and median spines (<xref ref-type="fig" rid="F2">Fig. 7</xref>), hind coxa without midapical spine, with a short row of black, thick short hairs on median margin (<xref ref-type="fig" rid="F2">Fig. 8</xref>), and S2–S4 with complete, well-developed premarginal hair bands.
                        </p></tp:treatment-sec><tp:treatment-sec sec-type="Description"><title>Description.</title><p> Male: Body length, 8.2mm; forewing length, 5.5 mm. <italic>Structure.</italic>Hind coxa ventrally without apical spine on median margin; hind trochanter carinate medially. T6 without sublateral spines or protuberances; T7 with acute lateral and median spines (<xref ref-type="fig" rid="F2">Fig. 7</xref>); S5 and S6 each with small lateral spine; S7, S8 and genital capsule as in <xref ref-type="fig" rid="F2">Figs 9–11</xref>.
                        </p><p>Head ferruginous including antennal scape and pedicel except: dark reddish brown on mandible, inferior gena and distal flagellomeres; black on labrum, ocellar and torular areas; yellow on clypeus and inferior paraocular area. Mesosoma black except: ferruginous on tegula and legs excluding coxae (trochanters and femora variably darkened); yellow on pronotal lobe, tegula anteriorly, scutum on anterior and lateral margins, axilla, scutellum on distal margin, coxae. Metasoma dark reddish brown, lighter on sterna except T1, T3, T5, T7 and S2–S4 each with complete yellow band, rema<!--PageBreak--><!--PageBreak-->ining terga maculate laterally. Wings brownish, darker on anterior margin including marginal cell; veins, stigma and prestigma dark brown.</p><p>Pubescence whitish except yellowish on inner surfaces of tarsi; hairs long, dense, distinctly plumose on paraocular area, pronotal lobe, mesepisternum and metepisternum ventrally, lateral surface of propodeum, inferior margin of fore femur, premarginal areas of S2–S4; hind coxa with distinct row of stout black hairs medially on ventral surface (<xref ref-type="fig" rid="F2">Fig. 8</xref>).
                        </p><p>Head and mesosoma including coxae, anterior surfaces of hind trochanter and femur coarsely punctate, punctures about one-fourth to one-third width of median ocellus except finely punctate on pronotum, omaulus, metepisternum, most of propodeum and remainder of legs; terga as coarsely punctate as scutum with wide, impunctate, translucent, apical margins on T1–T6.</p></tp:treatment-sec><tp:treatment-sec sec-type="Material examined"><title>Material examined.</title><p> (<italic>n</italic> = 5♀, 8♂) 5♀, 6♂; Argentina: Prov. Tucumán, Tacanas, 10-XII-1977, L. A. Stange. Flowers, <italic><tp:taxon-name>Cuphea</tp:taxon-name></italic> sp. [<tp:taxon-name>Lythraceae</tp:taxon-name>]; two other males with the same data but collected on November and December of 1968 (BBSL, FSCA).
                        </p></tp:treatment-sec><tp:treatment-sec sec-type="Comments"><title>Comments.</title><p>Both males and females of this species have been collected on flowers of <italic><tp:taxon-name>Cuphea</tp:taxon-name></italic> sp. (<tp:taxon-name>Lythraceae</tp:taxon-name>).
                        </p><fig id="F2" position="float" orientation="portrait"><label>Figures 6–11.</label><caption><p>Male of <italic><tp:taxon-name>Hypanthidioides</tp:taxon-name></italic> (<italic>Michanthidium</italic>) <italic>ferrugineus</italic> Urban <bold>6</bold> T2 to T4 <bold>7</bold> T6 and T7 <bold>8</bold> hind coxa with arrow pointing to modified hairs <bold>9</bold> ventral view of S7 and S8 <bold>10, 11</bold> genitalia in dorsal (left half), ventral (right half), and lateral views.</p></caption><graphic xmlns:xlink="http://www.w3.org/1999/xlink" xlink:href="ZooKeys-117-051-g002.jpg" position="float" orientation="portrait" xlink:type="simple"/></fig></tp:treatment-sec><tp:treatment-sec><!--Section generated to contain objects referenced in tp:taxon-treatment.--><fig id="F1" position="float" orientation="portrait"><label>Figures 1–5.</label><caption><p>Male holotype of <italic><tp:taxon-name>Anthidium albitarse</tp:taxon-name></italic> Friese <bold>1</bold> lateral habitus <bold>2</bold> facial view <bold>3</bold> hind coxa with arrow pointing to small spine <bold>4</bold> T2 to T4 <bold>5</bold> T6 and T7 with arrow pointing to small sublateral spine of T6.</p></caption><graphic xmlns:xlink="http://www.w3.org/1999/xlink" xlink:href="ZooKeys-117-051-g001.jpg" position="float" orientation="portrait" xlink:type="simple"/></fig></tp:treatment-sec><ref-list><ref id="B9"><mixed-citation xmlns:xlink="http://www.w3.org/1999/xlink" xlink:type="simple"><person-group><name name-style="western"><surname>Urban</surname><given-names>D</given-names></name></person-group> (<year>1993</year>)<article-title> [1992] <italic>Gnathanthidium</italic>, Gen. n. de Anthidiinae da América do Sul (Hymenoptera, Megachilidae).</article-title><source>Revista Brasileira de Zoologia</source><volume>9</volume>(<issue>3/4</issue>): <fpage>337</fpage>–<lpage>343</lpage>.</mixed-citation></ref></ref-list></tp:taxon-treatment>
